# Supplementary material for: Detecting drug communities and predicting comprehensive drug–drug interactions via balance regularized semi-nonnegative matrix factorization
Source: J Cheminform. 2019 Apr 8;11:28. doi: 10.1186/s13321-019-0352-9 (PMC6454721; doi:10.1186/s13321-019-0352-9)
Supplement: Supplementary file 1 — Additional file 1. Predicted results of version-independent test. [file 13321_2019_352_MOESM1_ESM.xlsx]

## Sheet: Summary
	BRSNMF	hitted count in accumulation	Accuracy	DDINMF	hitted count in accumulation	Accuracy
Top	5	5	1	5	2	0.4
	10	8	0.8	10	6	0.6
	20	18	0.9	20	16	0.8
	30	27	0.9	30	25	0.833
	40	37	0.925	40	34	0.85
	50	47	0.94	50	44	0.88
	-50	43	0.86	-50	41	0.82
	-40	34	0.85	-40	32	0.8
	-30	25	0.833	-30	24	0.8
	-20	16	0.8	-20	15	0.75
	-10	8	0.8	-10	8	0.8
Bottom	-5	5	1	-5	5	1

## Sheet: BRSNMF+DBP
Top	Labels in V5	original ID in V4-V5 matrix	Drug-V5	Drug-V4	V5.1.1 corrected (2018-08-08)	hitted count in accumulation	Accuracy
1	1	1906	'DB12598'	'DB00203'	1
2	1	2803	'DB12598'	'DB00227'	1
3	1	2101	'DB12598'	'DB00208'	1
4	1	6040	'DB12598'	'DB00320'	1
5	0	11080	'DB00562'	'DB00472'	1	5	1
6	-1	31819	'DB12598'	'DB01088'	-1
7	1	11422	'DB12598'	'DB00482'	1
8	-1	21016	'DB12598'	'DB00770'	-1
9	0	32413	'DB00562'	'DB01104'	1
10	0	2344	'DB00562'	'DB00215'	1	8	0.8
11	0	25666	'DB00562'	'DB00908'	1
12	0	49456	'DB00562'	'DB06702'	1
13	1	6625	'DB12598'	'DB00337'	1
14	1	20938	'DB12598'	'DB00768'	1
15	1	46795	'DB12598'	'DB05676'	1
16	1	41413	'DB12598'	'DB01435'	1
17	1	47458	'DB12598'	'DB06209'	1
18	1	14776	'DB12598'	'DB00586'	1
19	1	22264	'DB12598'	'DB00806'	1
20	1	20587	'DB12598'	'DB00758'	1	18	0.9
21	-1	37162	'DB12598'	'DB01240'	-1
22	1	20080	'DB12598'	'DB00744'	1
23	1	51553	'DB12598'	'DB07615'	1
24	1	40360	'DB12598'	'DB01397'	1
25	1	21835	'DB12598'	'DB00795'	1
26	1	15361	'DB12598'	'DB00605'	1
27	1	4012	'DB12598'	'DB00261'	1
28	1	22576	'DB12598'	'DB00814'	1
29	1	1165	'DB12598'	'DB00179'	1
30	1	29323	'DB12598'	'DB01014'	1	27	0.9
31	1	37552	'DB12598'	'DB01250'	1
32	1	59548	'DB12598'	'DB09288'	1
33	1	37045	'DB12598'	'DB01236'	1
34	1	45001	'DB12598'	'DB04743'	1
35	1	12124	'DB12598'	'DB00500'	1
36	1	51631	'DB12598'	'DB08797'	1
37	1	54556	'DB12598'	'DB08984'	1
38	1	58066	'DB12598'	'DB09215'	1
39	1	26749	'DB12598'	'DB00939'	1
40	1	14386	'DB12598'	'DB00573'	1	37	0.925
41	1	54634	'DB12598'	'DB08991'	1
42	1	40477	'DB12598'	'DB01401'	1
43	1	57988	'DB12598'	'DB09212'	1
44	1	58144	'DB12598'	'DB09218'	1
45	1	27607	'DB12598'	'DB00963'	1
46	1	44650	'DB12598'	'DB04552'	1
47	1	51085	'DB12598'	'DB06802'	1
48	1	54478	'DB12598'	'DB08981'	1
49	1	40399	'DB12598'	'DB01399'	1
50	1	2179	'DB12598'	'DB00210'	1	47	0.94
-50	-1	36655	'DB12598'	'DB01223'	-1	43	0.86
-49	-1	50812	'DB12598'	'DB06789'	-1
-48	-1	30454	'DB12598'	'DB01048'	-1
-47	-1	57052	'DB12598'	'DB09124'	-1
-46	-1	5143	'DB12598'	'DB00294'	-1
-45	-1	7678	'DB12598'	'DB00367'	-1
-44	-1	24292	'DB12598'	'DB00864'	1
-43	-1	8068	'DB12598'	'DB00378'	-1
-42	-1	50149	'DB12598'	'DB06730'	-1
-41	-1	60913	'DB12598'	'DB11619'	-1
-40	-1	15283	'DB12598'	'DB00603'	-1	34	0.85
-39	-1	170	'DB05381'	'DB00091'	-1
-38	-1	57013	'DB12598'	'DB09123'	-1
-37	-1	4265	'DB05381'	'DB00270'	-1
-36	0	34158	'DB12332'	'DB01156'	-1
-35	-1	4811	'DB05381'	'DB00285'	-1
-34	-1	5494	'DB12598'	'DB00304'	-1
-33	-1	22888	DB12598'	DB00823'	0
-32	-1	34490	'DB05381'	'DB01167'	-1
-31	-1	1691	'DB05381'	'DB00196'	-1
-30	-1	48355	'DB12598'	'DB06401'	-1	25	0.833
-29	-1	4519	'DB12598'	'DB00277'	-1
-28	-1	25111	'DB12598'	'DB00890'	-1
-27	-1	44884	'DB12598'	'DB04575'	-1
-26	0	1652	'DB05381'	'DB00195'	0
-25	-1	16960	'DB12598'	'DB00651'	-1
-24	-1	11929	'DB12598'	'DB00495'	-1
-23	-1	45566	'DB05381'	'DB04868'	-1
-22	0	32945	'DB11093'	'DB01118'	-1
-21	-1	37922	'DB05381'	'DB01263'	-1
-20	-1	39697	'DB12598'	'DB01357'	-1	16	0.8
-19	-1	42914	'DB05381'	'DB01601'	-1
-18	-1	1457	'DB05381'	'DB00188'	-1
-17	-1	17116	'DB12598'	'DB00655'	-1
-16	1	40282	'DB12598'	'DB01395'	1
-15	-1	21484	'DB12598'	'DB00783'	-1
-14	0	19124	'DB05381'	'DB00715'	0
-13	-1	44806	'DB12598'	'DB04573'	-1
-12	-1	28075	'DB12598'	'DB00977'	-1
-11	-1	3817	'DB12598'	'DB00255'	-1
-10	0	31331	DB05381'	DB01075'	0	8	0.8
-9	-1	29732	'DB05381'	'DB01026'	-1
-8	0	11207	'DB05381'	DB00476'	0
-7	-1	4928	'DB05381'	'DB00289'	-1
-6	-1	4070	'DB05381'	'DB00263'	-1
-5	-1	33905	DB05381'	DB01149'	-1	5	1
-4	-1	12221	'DB05381'	DB00503'	-1
-3	-1	2549	'DB05381'	'DB00220'	-1
-2	-1	31214	'DB05381'	'DB01072'	-1
-1	-1	2705	'DB05381'	'DB00224'	-1
Bottom

## Sheet: DDINMF+DBP
Top	Labels in V5	original ID in V4-V5 matrix	Drug-V5	Drug-V4	V5.1.1 corrected (2018-08-08)	hitted count in accumulation	Accuracy
1	1	2803	DB12598	DB00227	1
2	1	40984	DB12598	DB01418	1
3	-1	31819	DB12598	DB01088	-1
4	-1	37162	DB12598	DB01240	-1
5	-1	21016	DB12598	DB00770	-1	2	0.4
6	1	17974	DB12598	DB00682	1
7	1	47458	DB12598	DB06209	1
8	1	1906	DB12598	DB00203	1
9	1	7795	DB12598	DB00370	0
10	1	33769	DB12598	DB01142	1	6	0.6
11	1	55570	DB12598	DB09053	1
12	1	13216	DB12598	DB00540	1
13	1	55180	DB12598	DB09030	1
14	1	37045	DB12598	DB01236	1
15	1	26944	DB12598	DB00946	1
16	1	1060	DB00922	DB00177	1
17	1	7912	DB12598	DB00374	1
18	1	4012	DB12598	DB00261	1
19	1	48589	DB12598	DB06441	1
20	1	54751	DB12598	DB08994	1	16	0.8
21	1	4168	DB12598	DB00266	1
22	1	6040	DB12598	DB00320	1
23	1	57949	DB12598	DB09211	1
24	1	6937	DB12598	DB00346	1
25	1	52996	DB12598	DB08887	1
26	1	59431	DB12598	DB09283	1
27	1	36031	DB12598	DB01207	1
28	1	52021	DB12598	DB08814	1
29	1	21211	DB12598	DB00775	1
30	0	10924	DB00562	DB00468	0	25	0.833
31	1	15322	DB12598	DB00604	0
32	1	32209	DB12598	DB01098	1
33	0	25666	DB00562	DB00908	1
34	1	9160	DB12598	DB00412	1
35	1	54127	DB12598	DB08954	1
36	1	44455	DB12598	DB03619	1
37	1	3115	DB12598	DB00235	1
38	1	46522	DB12598	DB05266	1
39	1	29803	DB00922	DB01029	1
40	1	22264	DB12598	DB00806	1	34	0.85
41	1	19495	DB12598	DB00726	1
42	0	32413	DB00562	DB01104	1
43	0	11080	DB00562	DB00472	1
44	0	2344	DB00562	DB00215	1
45	1	12046	DB12598	DB00498	1
46	1	775	DB12598	DB00163	1
47	1	2101	DB12598	DB00208	1
48	1	41413	DB12598	DB01435	1
49	1	17830	DB00922	DB00678	1
50	1	6859	DB12598	DB00344	1	44	0.88
-50	-1	18773	DB05381	DB00705	-1	41	0.82
-49	-1	57013	DB12598	DB09123	-1
-48	-1	4928	DB05381	DB00289	-1
-47	0	20908	DB00562	DB00768	-1
-46	0	55760	DB11093	DB09065	0
-45	-1	36167	DB05381	DB01211	-1
-44	-1	41335	DB12598	DB01431	-1
-43	-1	4811	DB05381	DB00285	-1
-42	-1	50812	DB12598	DB06789	-1
-41	-1	30454	DB12598	DB01048	-1
-40	-1	5143	DB12598	DB00294	-1	32	0.8
-39	-1	7678	DB12598	DB00367	-1
-38	-1	57052	DB12598	DB09124	-1
-37	-1	8068	DB12598	DB00378	-1
-36	-1	50149	DB12598	DB06730	-1
-35	-1	60913	DB12598	DB11619	-1
-34	-1	1457	DB05381	DB00188	-1
-33	-1	5494	DB12598	DB00304	-1
-32	-1	22888	DB12598	DB00823	0
-31	0	11207	DB05381	DB00476	0
-30	0	34158	DB12332	DB01156	-1	24	0.8
-29	0	19124	DB05381	DB00715	0
-28	-1	4070	DB05381	DB00263	-1
-27	-1	37922	DB05381	DB01263	-1
-26	0	27850	DB00562	DB00972	-1
-25	-1	14600	DB05381	DB00582	-1
-24	-1	36655	DB12598	DB01223	-1
-23	-1	4519	DB12598	DB00277	-1
-22	-1	1691	DB05381	DB00196	-1
-21	-1	39697	DB12598	DB01357	-1
-20	0	1652	DB05381	DB00195	0	15	0.75
-19	1	40282	DB12598	DB01395	1
-18	-1	25111	DB12598	DB00890	-1
-17	-1	44884	DB12598	DB04575	-1
-16	-1	48355	DB12598	DB06401	-1
-15	-1	16960	DB12598	DB00651	-1
-14	-1	11929	DB12598	DB00495	-1
-13	0	31331	DB05381	DB01075	0
-12	-1	29732	DB05381	DB01026	-1
-11	-1	24292	DB12598	DB00864	1
-10	-1	33905	DB05381	DB01149	-1	8	0.8
-9	-1	17116	DB12598	DB00655	-1
-8	-1	21484	DB12598	DB00783	-1
-7	-1	12221	DB05381	DB00503	0
-6	-1	31214	DB05381	DB01072	-1
-5	-1	28075	DB12598	DB00977	-1	5	1
-4	-1	3817	DB12598	DB00255	-1
-3	-1	44806	DB12598	DB04573	-1
-2	-1	2549	DB05381	DB00220	-1
-1	-1	2705	DB05381	DB00224	-1
Bottom
